# Supplementary material for: The socio-matrix reloaded: from hierarchy to dominance profile in wild lemurs
Source: PeerJ. 2015 Jan 15;3:e729. doi: 10.7717/peerj.729 (PMC4304858; doi:10.7717/peerj.729)
Supplement: Data S1 [file peerj-03-729-s001.zip]

Archive with 4 entries (3 files):
- dataset/
- dataset/aggression sociomatrices & MatMan results.xls
- dataset/avoidance sociomatrices.xlsx
- dataset/confronto 5 gruppi coesione.dat
