# Supplementary material for: The socio-matrix reloaded: from hierarchy to dominance profile in wild lemurs
Source: PeerJ. 2015 Jan 15;3:e729. doi: 10.7717/peerj.729 (PMC4304858; doi:10.7717/peerj.729)
Supplement: Data S1 [file peerj-03-729-s001.zip › dataset/aggression sociomatrices & MatMan results.xls]

## Sheet: L. CATTA A
	M	T2	TV	MS	T1	BR	GR	BALL	BO	R
M	0	1	2	6	5	5	6	2	12	8
T2	0	0	3	10	5	14	16	6	12	6
TV	1	1	0	4	2	7	31	6	24	32
MS	0	3	0	0	7	13	6	1	5	5
T1	0	0	0	0	0	4	0	4	15	3
BR	0	0	0	0	0	0	6	10	17	4
GR	0	0	2	1	0	0	0	6	13	16
BALL	0	0	0	0	0	0	3	0	10	10
BO	0	0	0	0	0	0	12	11	0	6
R	0	0	0	0	0	0	0	5	4	0

## Sheet: res L.catta A
Linear Hierarchy
Matrix						L. CATTA A
Matrix total						429
Landau's linearity index (h)						0.981818
Linearity index h' (corrected for unknown relationships)						0.987879
Expected value of h or h'						0.272727
Maximum number of circular triads						40
Expected number of circular triads						30
Actual number of circular triads						0.75
Kendall's coefficient of linearity (K)						0.98125
Chi-square value (degrees of freedom)					59.6667	20
Directional consistency index						0.804196
Number and % of unknown relationships					1	2,22%
Number and % of one-way relationships					34	75,56%
Number and % of two-way relationships					10	22,22%
Total number of relationships					45	1
Number and % of tied relationships					0	0,00%
Improved Linearity Test using h' Index
Number of Randomizations						10000
Right tailed probability						9.999e-05
Left tailed probability						1

## Sheet: L. CATTA B
	2T	BI	BV	C	CO	CS	CSV	CV	MY	N	P	PG	S
2T	0	0	0	8	12	0	0	0	0	2	0	11	0
BI	0	0	1	4	3	0	1	0	0	2	0	3	0
BV	6	0	0	17	9	0	1	0	0	0	6	6	0
C	0	0	0	0	0	0	0	0	0	0	0	0	0
CO	0	0	0	4	0	0	0	0	0	2	0	1	0
CS	1	0	1	1	1	0	2	0	0	0	0	3	1
CSV	0	0	1	4	2	0	0	0	0	2	3	2	0
CV	0	0	1	1	1	0	1	0	0	1	5	0	0
MY	1	3	0	0	1	3	1	1	0	0	4	4	2
N	0	0	0	1	0	0	0	0	0	0	0	0	0
P	0	0	0	1	0	0	1	0	0	1	0	1	0
PG	1	0	0	2	4	0	0	0	0	2	0	0	0
S	1	6	3	3	2	1	6	2	0	1	15	2	0

## Sheet: res L.catta B
Linear Hierarchy
Matrix						L. CATTA B
Matrix total						209
Landau's linearity index (h)						0.642857
Linearity index h' (corrected for unknown relationships)						0.686813
Expected value of h or h'						0.214286
Maximum number of circular triads						91
Expected number of circular triads						71.5
Actual number of circular triads						32.5
Kendall's coefficient of linearity (K)						0.642857
Chi-square value (degrees of freedom)					56.2963	21.1852
Directional consistency index						0.952153
Number and % of unknown relationships					16	20,51%
Number and % of one-way relationships					57	73,08%
Number and % of two-way relationships					5	6,41%
Total number of relationships					78	1
Number and % of tied relationships					2	2,56%
Improved Linearity Test using h' Index
Number of Randomizations						10000
Right tailed probability						9.999e-05
Left tailed probability						1

## Sheet: PROPITHECUS A
	GR	MT	N	S	P	U	Ua	TB	OT	SCR
GR	0	1	7	4	1	26	2	9	1	2
MT	12	0	1	2	0	5	1	3	1	0
N	0	0	0	2	0	0	0	0	0	0
S	1	1	1	0	0	2	0	0	1	0
P	12	0	1	0	0	10	1	7	1	0
U	2	0	3	6	3	0	0	2	0	0
Ua	0	1	1	0	0	0	0	0	0	0
TB	1	0	0	2	1	11	0	0	1	0
OT	0	0	0	0	0	7	0	0	0	0
SCR	0	0	0	0	0	0	0	0	0	0

## Sheet: res PROP A
Linear Hierarchy
Matrix						PROPITHECUS A
Matrix total						159
Landau's linearity index (h)						0.472727
Linearity index h' (corrected for unknown relationships)						0.569697
Expected value of h or h'						0.272727
Maximum number of circular triads						40
Expected number of circular triads						30
Actual number of circular triads						21.75
Kendall's coefficient of linearity (K)						0.45625
Chi-square value (degrees of freedom)					31.6667	20
Directional consistency index						0.786164
Number and % of unknown relationships					16	35,56%
Number and % of one-way relationships					17	37,78%
Number and % of two-way relationships					12	26,67%
Total number of relationships					45	1
Number and % of tied relationships					1	2,22%
Improved Linearity Test using h' Index
Number of Randomizations						10000
Right tailed probability						0.0350965
Left tailed probability						0.965003

## Sheet: PROPITHECUS B
	BA	BO	BRA	BRO	CL	CA
BA	0	2	1	4	2	0
BO	0	0	0	3	3	1
BRA	0	0	0	0	4	0
BRO	0	0	0	0	2	0
CL	0	0	1	1	0	0
CA	0	28	0	6	11	0

## Sheet: res PROP B
Linear Hierarchy
Matrix						PROPITHECUS B
Matrix total						69
Landau's linearity index (h)						0.771429
Linearity index h' (corrected for unknown relationships)						0.885714
Expected value of h or h'						0.428571
Maximum number of circular triads						8
Expected number of circular triads						5
Actual number of circular triads						2
Kendall's coefficient of linearity (K)						0.75
Chi-square value (degrees of freedom)					44	30
Directional consistency index						0.913043
Number and % of unknown relationships					4	26,67%
Number and % of one-way relationships					8	53,33%
Number and % of two-way relationships					3	20,00%
Total number of relationships					15	1
Number and % of tied relationships					0	0,00%
Improved Linearity Test using h' Index
Number of Randomizations						10000
Right tailed probability						0.0707929
Left tailed probability						0.968803

## Sheet: EULEMUR
	ob	pen	cm	mcn	pal	bapa	fc	ff	sx	ts	st
ob	0	1	3	1	1	1	3	2	2	0	1
pen	1	0	4	3	0	1	1	2	0	2	2
cm	0	0	0	1	0	0	0	0	2	0	0
mcn	0	0	0	0	1	0	0	0	1	0	0
pal	0	1	1	2	0	0	2	0	2	0	0
bapa	2	2	0	0	1	0	1	0	5	0	0
fc	0	0	0	1	0	0	0	0	1	0	0
ff	0	1	0	0	0	0	2	0	0	0	0
sx	0	0	0	0	0	5	10	0	0	0	6
ts	0	2	0	1	1	0	1	1	1	0	1
st	0	0	0	0	0	0	0	1	2	0	0

## Sheet: res EULEMUR
Linear Hierarchy
Matrix						EULEMUR
Matrix total						92
Landau's linearity index (h)						0.431818
Linearity index h' (corrected for unknown relationships)						0.509091
Expected value of h or h'						0.25
Maximum number of circular triads						55
Expected number of circular triads						41.25
Actual number of circular triads						31.25
Kendall's coefficient of linearity (K)						0.431818
Chi-square value (degrees of freedom)					32.2041	20.2041
Directional consistency index						0.673913
Number and % of unknown relationships					17	30,91%
Number and % of one-way relationships					29	52,73%
Number and % of two-way relationships					9	16,36%
Total number of relationships					55	1
Number and % of tied relationships					3	5,45%
Improved Linearity Test using h' Index
Number of Randomizations						10000
Right tailed probability						0.0376962
Left tailed probability						0.967603
