# Supplementary material for: The socio-matrix reloaded: from hierarchy to dominance profile in wild lemurs
Source: PeerJ. 2015 Jan 15;3:e729. doi: 10.7717/peerj.729 (PMC4304858; doi:10.7717/peerj.729)
Supplement: Data S1 [file peerj-03-729-s001.zip › dataset/avoidance sociomatrices.xlsx]

## Sheet: L. CATTA A
	M	T2	TV	MS	T1	BR	GR	BALL	BO	R
M	*	0	0	0	0	0	0	0	0	0
T2	0	*	0	0	0	0	0	0	0	0
TV	1	3	*	0	0	0	0	0	0	0
MS	0	5	1	*	0	1	0	0	0	0
T1	3	2	3	6	*	0	0	0	1	0
BR	6	4	5	0	1	*	0	0	0	0
GR	1	3	2	1	0	1	*	2	1	0
BALL	0	1	1	0	1	1	0	*	2	1
BO	4	3	1	1	2	2	1	1	*	1
R	2	2	3	2	2	2	1	0	0	*

## Sheet: L. CATTA B
	2T	BI	BV	C	CO	CS	CSV	CV	MY	N	P	PG	S
2T	*	0	0	3	18	0	0	0	0	7	0	18	0
BI	1	*	2	10	5	0	4	0	0	1	2	4	0
BV	3	0	*	18	5	0	1	0	0	0	10	3	1
C	0	0	0	*	0	0	0	0	0	0	0	0	0
CO	0	0	1	9	*	0	0	0	0	8	0	0	0
CS	2	0	3	1	0	*	2	0	0	0	0	5	2
CSV	0	0	2	3	2	3	*	0	0	1	6	2	2
CV	0	0	4	0	1	0	1	*	0	2	12	0	2
MY	2	2	0	0	2	4	2	3	*	0	7	4	2
N	0	0	0	1	0	0	0	0	0	*	0	0	0
P	0	0	0	1	0	0	0	0	0	0	*	0	0
PG	1	0	0	2	3	0	0	0	0	4	0	*	0
S	3	12	4	4	1	0	10	0	0	0	22	2	*

## Sheet: PROPITHECUS A
	GR	MT	N	S	P	U	Ua	TB	OT	SCR
GR	*	6	0	0	2	1	0	0	0	0
MT	0	*	0	1	0	0	0	0	0	0
N	1	0	*	0	0	1	1	1	0	0
S	5	1	0	*	0	4	0	0	0	0
P	5	1	0	0	*	0	0	0	0	0
U	5	14	0	0	4	*	0	4	0	0
Ua	2	0	0	0	1	0	*	0	0	0
TB	8	0	0	0	2	0	0	*	0	0
OT	0	0	0	0	0	0	0	0	*	0
SCR	1	0	0	0	0	0	0	0	0	*

## Sheet: PROPITHECUS B
	BA	BO	BRA	BRO	CL	CA
BA	*	1	0	0	0	0
BO	1	*	0	0	0	10
BRA	2	0	*	0	1	2
BRO	0	1	0	*	2	3
CL	2	3	2	1	*	3
CA	3	3	0	1	0	*

## Sheet: EULEMUR
	ob	pen	cm	mcn	pal	bapa	fc	ff	sx	ts	st
ob	*	0	0	0	0	0	0	0	0	0	0
pen	0	*	0	0	0	0	0	0	0	1	0
cm	0	13	*	0	1	0	0	1	0	0	0
mcn	0	1	0	*	2	0	0	0	0	1	0
pal	0	0	0	1	*	0	0	0	0	0	0
bapa	0	1	0	1	0	*	0	0	1	0	0
fc	2	0	2	0	0	2	*	1	0	1	0
ff	1	3	1	0	0	0	0	*	0	0	0
sx	2	0	2	0	0	0	0	0	*	0	0
ts	0	0	0	0	0	0	0	0	0	*	0
st	2	0	0	0	2	1	0	1	0	0	*
