# Supplementary material for: The socio-matrix reloaded: from hierarchy to dominance profile in wild lemurs
Source: PeerJ. 2015 Jan 15;3:e729. doi: 10.7717/peerj.729 (PMC4304858; doi:10.7717/peerj.729)
Supplement: Data S1 [file peerj-03-729-s001.zip › dataset/confronto 5 gruppi coesione.dat]

5  65 40 77 60 34
0.78
0.78
0.78
0.78
0.78
0.89
0.89
0.56
0.67
1.00
1.00
1.00
1.00
1.00
1.00
1.00
1.00
1.00
1.00
1.00
1.00
1.00
1.00
1.00
1.00
1.00
1.00
1.00
1.00
1.00
1.00
1.00
1.00
1.00
1.00
1.00
1.00
1.00
1.00
1.00
1.00
1.00
1.00
0.56
0.56
0.56
0.56
0.56
0.56
0.56
0.33
0.33
0.78
0.78
0.78
0.78
0.67
0.67
0.44
0.89
0.89
0.89
0.89
0.89
0.89
0.93
0.7
1.00
1.00
1.00
1.00
1.00
1.00
1.00
1.00
1.00
1.00
1.00
1.00
0.62
0.85
0.77
0.77
0.77
0.77
0.69
0.69
0.54
0.54
0.54
0.54
0.38
0.38
0.31
0.69
0.62
0.62
0.62
1.00
1.00
1.00
1.00
1.00
1.00
1.00
1.00
0.83
0.83
0.83
0.34
0.34
0.34
0.34
0.34
0.66
0.66
0.66
0.66
0.66
0.66
0.5
0.5
0.66
0.5
0.83
0.83
0.83
0.34
0.5
0.5
0.5
0.5
0.5
0.5
1.00
1.00
1.00
1.00
1.00
1.00
1.00
0.83
0.83
0.83
0.83
0.83
0.83
0.83
0.83
0.83
0.34
0.83
0.83
0.83
0.83
0.66
0.66
0.66
0.66
0.66
0.66
0.33
0.33
0.83
1.00
0.34
1.00
1.00
1.00
1.00
1.00
1.00
1.00
0.83
0.83
0.83
0.83
0.83
0.83
0.83
1.00
0.5
1.00
1.00
1.00
1.00
1.00
1.00
1.00
0.75
0.75
0.75
0.75
0.75
0.75
0.75
0.75
0.75
0.75
0.63
0.63
0.63
0.63
0.63
0.63
0.63
0.63
0.63
0.63
0.63
0.63
0.63
0.63
0.63
0.63
0.63
0.63
0.5
0.5
0.5
0.5
0.4
0.63
0.63
0.63
0.75
0.75
0.75
0.75
0.87
0.87
0.87
0.87
0.87
0.87
0.5
1.00
1.00
1.00
1.00
1.00
1.00
0.55
0.3
0.72
0.18
0.36
1.00
1.00
0.45
0.54
0.54
0.63
0.54
0.63
0.73
1.00
1.00
0.81
0.55
0.3
0.72
0.18
0.36
1.00
1.00
0.45
0.54
0.54
0.63
0.54
0.63
0.73
1.00
1.00
0.81
